# Supplementary material for: Facile Synthesis of Thermoplastic Polyamide Elastomers Based on Amorphous Polyetheramine with Damping Performance
Source: Polymers (Basel). 2021 Aug 9;13(16):2645. doi: 10.3390/polym13162645 (PMC8397970; doi:10.3390/polym13162645)
Supplement: Supplementary file 1 [file polymers-13-02645-s001.zip]

Archive with 1 entries (1 files):
- polymers-1311206-supplementary.pdf
